# Supplementary material for: Pathway Activation Analysis for Pan-Cancer Personalized Characterization Based on Riemannian Manifold
Source: Int J Mol Sci. 2024 Apr 17;25(8):4411. doi: 10.3390/ijms25084411 (PMC11050713; doi:10.3390/ijms25084411)
Supplement: Supplementary file 1 [file ijms-25-04411-s001.zip]

Archive with 2 entries (2 files):
- Supplementary Figures S1-S15.pdf
- Supplementary Table S1_PrognosticBiomarkerPathways.xlsx
